# Supplementary material for: Engineered ribosomes with tethered subunits for expanding biological function
Source: Nat Commun. 2019 Sep 2;10:3920. doi: 10.1038/s41467-019-11427-y (PMC6718428; doi:10.1038/s41467-019-11427-y)
Supplement: Supplementary file 3 — Source Data [file 41467_2019_11427_MOESM3_ESM.xlsx]

## Sheet: Figure 2d
Clone	n	Tether 1: 5'-3'	Tether 2: 5'-3'	Individual T_D (min)	Doubling time T_D (min)			µ (hr-1)
WT	3			53.2	54.88	±	1.65	0.757814	±	0.0227841
				54.9
				56.53
L4-1	1	TGTTAGGCGTTGACA	ATTTGGTCAT	63.8	63.8			0.651863
L4-2	1	CAATGAGAAATTGGA	GATACTTAGT	65.07	65.07			0.63914
L4-3	1	CATTGTAAATTTGAA	GAAAACTAGT	65.64	65.64			0.63359
L4-4	1	CAATGAACAATTGGA	GGTAACTAGT	66.14	66.14			0.6288
L4-5	1	AATGACGCGACGAAA	AGATGTCAAA	66.36	66.36			0.626715
L4-6	1	AATTACTTGCGGACA	GCCTGTTTAT	66.39	66.39			0.626432
L4-7	12	CAATGAACAATTGGA	GATAACTAGT	74.56	66.6417	±	3.99542	0.626125	±	0.0375859
				71.08
				68.73
				68.34
				67.73
				67.69
				65.79
				65.09
				64.55
				63.77
				63.23
				59.14
L4-8	1	ATTCAGACGTAAACA	GTTTCCTGAT	67.08	67.08			0.619989
L4-9	1	CGCTTGGCGATCACA	ATCTGCTGAT	67.23	67.23			0.618605
L3-1	1	TTCGAAACCCATCGA	GAAACAAAAC	69.25	69.25			0.600561
L3-2	1	TTCGAAACGCATCGA	GAAACCGAAA	70.5405	70.5405			0.589574
L4-10	1	CATCATGCATGGATA	AAAATTACAC	72.19	72.19			0.576102
L4-11	1	TAAGATCGCGAAAGA	AAGGCTGTGT	72.44	72.44			0.574114
L4-12	2	AATAGTGAATCGTAA	GAACCTAGAC	78.57	73	±	7.87717	0.573046	±	0.0618354
				67.43
L4-13	1	CATCATGCATGGATA	AAGATTACAC	74.5346	74.5346			0.55798
L4-14	1	GTTGTTTCCAAGAGA	TAAAGGTTGT	76.28	76.28			0.545213
L4-15	1	AAGGGCCAACTAGGA	AATCACATGA	77.04	77.04			0.539834
L4-16	1	ACACATGTAGGAGAA	GTGGGTATAT	77.19	77.19			0.538785
pRibo-T v1	3	TTCGAAAAAAAACGA	GAAAAAAAAA	88.67	78.06	±	9.21	0.53278	±	0.0628607
				72.1
				73.42
L4-17	7	TGTTAGGCGTTGACA	GGCTGATAAT	86.58	78.85	±	4.69787	0.528988	±	0.0302967
				84.23
				77.62
				77.43
				76.22
				76.08
				73.79
L3-3	1	TTCGATAAGGCGCGA	GAATTGGCGC	79.96	79.96			0.52012
L4-18	1	CGTTGAACAATTGGA	GGTAGATAAT	80.3736	80.3736			0.517444
L4-19	1	TGTTAAACGTTGACA	GGCTGATAAT	84.08	84.08			0.494634
L1-1	1	16A	9T	84.28	84.28			0.49346
L3-4	1	TTCGAAACGCATCGA	GAATCAGAGA	84.9319	84.9319			0.489672
L4-20	1	TGTTAAGCGTTGACA	GGTTGATAAT	85.82	85.82			0.484605
L4-21	1	CAATGAGCAATTGAA	GATACTTAGT	86.69	86.69			0.479742
L4-22	1	AGGAAGTCGGTGACA	GCCTAATCAT	87.08	87.08			0.477593
L4-23	1	AGATAGCACTAGACA	TGCTAATAAT	87.6173	87.6173			0.474665
L4-24	1	TATAGGGTGAGGCAA	ATTGGTCAGA	88.235	88.235			0.471341
L4-25	1	AGGTACCCGTAGGCA	GGCTGATAAT	88.5783	88.5783			0.469515
L4-26	1	TATAAGGTGAGGCAA	ATAGGTCAGA	89.2112	89.2112			0.466184
L3-5	1	TTCGAAACGCATCGA	GAGCACAATT	91.8208	91.8208			0.452935
L4-27	1	CGTTGAACAATTGCA	GGTAACTAAT	92.44	92.44			0.449901
L3-6	1	TTCGGCCTGAAGCGA	AAGGGTCCAC	94.6198	94.6198			0.439536
L4-28	1	CCCTGGGAGATCGCA	GACTTACATT	95.0201	95.0201			0.437685
L3-7	1	TTCGAACTGAATCGA	GAAGAACCAC	95.526	95.526			0.435367
L4-29	1	TTTTAGGGGTAGACA	GAATTATACT	104.231	104.231			0.399007
L1-2	1	12A	9T	107.259	107.259			0.387741
L2-1	1	12A	10A	108.02	108.02			0.38501
L3-8	1	TTCGAAAATCATCGA	CAAAAAACGC	109.532	109.532			0.379694
L4-30	1	TGTTAAGCCCTTTTT	TGTTGGTAAT	109.66	109.66			0.379251
L1-3	1	14A	9T	111.741	111.741			0.37219
L1-4	2	9A	10T	128.06	117.532	±	14.889	0.356714	±	0.0451887
				107.004
L2-2	1	8A	11A	124.112	124.112			0.33509
L3-9	1	TTCGATAATCGACGA	CATAAAGCGC	124.453	124.453			0.334174
L2-3	8	13A	12A	123.03	127.008	±	4.44501	0.327796	±	0.011286
				132.43
				126.07
				128.06
				126.817
				123.348
				134.28
				122.03
L1-5	1	9A	12T	130.88	130.88			0.317763
L1-6	1	10A	19T	150.782	150.782			0.275821

## Sheet: Figure 3b
	SQ171/pAM552-1	SQ171/pAM552-2	SQ171/pAM552-3	SQ171/pAM552-4	SQ171/pAM552-5	SQ171/pAM552-6	SQ171/Ribo-T-1	SQ171/Ribo-T-2	SQ171/Ribo-T-3	SQ171/Ribo-T-4	SQ171/Ribo-T-5	SQ171/Ribo-T-6	SQ171/Ribo-T-v2-1	SQ171/Ribo-T-v2-2	SQ171/Ribo-T-v2-3	SQ171/Ribo-T-v2-4	SQ171/Ribo-T-v2-5	SQ171/Ribo-T-v2-6	SQ171fg/pAM552-1	SQ171fg/pAM552-2	SQ171fg/pAM552-3	SQ171fg/pAM552-4	SQ171fg/pAM552-5	SQ171fg/pAM552-6	SQ171fg/Ribo-T-1	SQ171fg/Ribo-T-2	SQ171fg/Ribo-T-3	SQ171fg/Ribo-T-4	SQ171fg/Ribo-T-5	SQ171fg/Ribo-T-6	SQ171fg/Ribo-T-v2-1	SQ171fg/Ribo-T-v2-2	SQ171fg/Ribo-T-v2-3	SQ171fg/Ribo-T-v2-4	SQ171fg/Ribo-T-v2-5	SQ171fg/Ribo-T-v2-6
Slope, µ (hr-1)	1.13184	1.14036	1.12916	1.17503	1.1485	1.15065	0.20825	0.205701	0.19187	0.200376	0.208212	0.211321	0.369047	0.377382	0.381302	0.392766	0.383552	0.376746	1.05617	1.07486	1.11472	1.11826	1.10414	1.11131	0.615668	0.607927	0.595719	0.607404	0.593979	0.603389	0.766159	0.740219	0.736572	0.737961	0.75447	0.746753
R^2	0.999111	0.999087	0.998887	0.998943	0.999079	0.999085	0.995946	0.996998	0.997745	0.997667	0.997652	0.997875	0.998976	0.999281	0.998841	0.998926	0.999113	0.999127	0.996084	0.996298	0.995408	0.995671	0.995666	0.995909	0.998968	0.999566	0.999645	0.999377	0.999685	0.999704	0.999539	0.999053	0.998649	0.999398	0.999143	0.99877
Td (hr)	0.612405	0.607833	0.61386	0.589895	0.603526	0.602397	3.32843	3.36968	3.61259	3.45924	3.32904	3.28007	1.87821	1.83673	1.81784	1.76479	1.80718	1.83983	0.656285	0.644875	0.621813	0.619843	0.627773	0.623723	1.12585	1.14018	1.16355	1.14116	1.16696	1.14876	0.904704	0.936408	0.941044	0.939273	0.918721	0.928215
Td (min)	36.7443	36.47	36.8316	35.3937	36.2116	36.1438	199.706	202.181	216.755	207.554	199.743	196.804	112.692	110.204	109.07	105.887	108.431	110.39	39.3771	38.6925	37.3088	37.1906	37.6664	37.4234	67.5508	68.4109	69.8128	68.4698	70.0174	68.9254	54.2822	56.1845	56.4627	56.3564	55.1233	55.6929
Max OD	1.416	1.302	1.298	1.296	1.294	1.296	0.615	0.233	0.302	0.241	0.252	0.434	0.693	0.59	0.552	0.539	0.558	0.597	1.315	1.32	1.321	1.322	1.321	1.326	1.081	1.05	1.038	1.044	1.041	1.064	1.187	1.176	1.172	1.17	1.181	1.176
Relative Max OD	1.07517	0.98861	0.985573	0.984055	0.982536	0.984055	0.46697	0.176917	0.229309	0.182992	0.191344	0.329537	0.526196	0.447988	0.419134	0.409263	0.42369	0.453303	0.998481	1.00228	1.00304	1.0038	1.00304	1.00683	0.820805	0.797267	0.788155	0.792711	0.790433	0.807897	0.901291	0.892938	0.889901	0.888383	0.896735	0.892938
	Average						Stdev
	µ (hr -1)		Td (min)		Rel Max (hr -1)		µ (hr -1)		Td (min)		Rel Max (hr -1)
	SQ171	SQ171fg	SQ171	SQ171fg	SQ171	SQ171fg	SQ171	SQ171fg	SQ171	SQ171fg	SQ171	SQ171fg
pAM552	1.14592	1.09657	36.2992	37.9431	1	1.00291	0.016653	0.0252118	0.522021	0.886926	0.0368836	0.00269169
Ribo-T	0.204288	0.604014	203.791	68.8645	0.262845	0.799544	0.00710032	0.00815485	7.30374	0.929457	0.114989	0.0125411
Ribo-T-v2	0.380133	0.747022	109.446	55.6837	0.446596	0.893698	0.00793193	0.0114834	2.27337	0.847154	0.0425572	0.00470522

## Sheet: Figure 3c
On plates, replicates are in columns below numbered boxes (6 spots each condition)

## Sheet: Figure 5b
BL21(DE3)Δupp
		Normalized fluorescence (Fluor/OD)						+ pair		- pair
rRNA	Reporter	1	2	3		Reporter	rRNA	Avg	Stdev	Avg	Stdev
pO1.A	plpp5.A.gfp	1827.13	1751.22	1834.33		plpp5.A.gfp	pO1.A	1804.23	46.0478	53.137	1.97843
poRibo-T2	plpp5.A.gfp	355.524	350	348.905			poRibo-T2	351.476	3.54789	53.137	1.97843
pORT1.A	plpp5.A.gfp	358.667	319.328	330.986			pORT1.A	336.327	20.206	53.137	1.97843
pAM552	plpp5.A.gfp	52.6316	51.4604	55.3191			pO1.A	1334.73	73.5732	49.6161	2.72983
pAM552	BLK vector	29.6774	34.3075	33.5821			poRibo-T2	345.087	10.824	49.6161	2.72983
pO2.BC	plpp5.B.gfp	4865.5	4297.87	4235.82		plpp5.B.gfp	pO2.BC	4466.4	347.019	77.0253	5.89085
pO3.BC	plpp5.B.gfp	5261.46	4807.49	4814.81			pO3.BC	4961.25	260.013	77.0253	5.89085
pORT2.BC	plpp5.B.gfp	957.692	862.483	739.837			pORT2.BC	853.338	109.215	77.0253	5.89085
pORT3.BC	plpp5.B.gfp	1090.91	1000	1017.24			pORT3.BC	1036.05	48.285	77.0253	5.89085
poRiboT.3.BC	plpp5.B.gfp	892.71	881.45	921.162			poRiboT.3.BC	898.441	20.4666	77.0253	5.89085
pAM552	plpp5.B.gfp	83.5443	75.4476	72.0839		plpp5.C.gfp	pO2.BC	6767.51	563.554	126.742	4.08113
pO2.BC	plpp5.C.gfp	6167.04	6850.56	7284.93			pO3.BC	6733.96	330.118	126.742	4.08113
pO3.BC	plpp5.C.gfp	6452.07	6652.67	7097.12			pORT2.BC	1255.95	55.3197	126.742	4.08113
pORT2.BC	plpp5.C.gfp	1216.78	1231.82	1319.23			pORT3.BC	1606.54	34.9673	126.742	4.08113
pORT3.BC	plpp5.C.gfp	1571.43	1606.84	1641.36			poRiboT.3.BC	1249.05	55.6962	126.742	4.08113
poRiboT.3.BC	plpp5.C.gfp	1201.22	1235.74	1310.2		plpp5.D.gfp	pO4.D	3001.39	88.1352	128.017	4.92454
pAM552	plpp5.C.gfp	126.214	122.951	131.062			pO5.D	5864.55	590.791	128.017	4.92454
pO4.D	plpp5.D.gfp	3075.52	3024.72	2903.94			pO6.D	5025.23	524.777	128.017	4.92454
pO5.D	plpp5.D.gfp	6467.56	5839.31	5286.79			pO7.D	6705.2	205.742	128.017	4.92454
pO6.D	plpp5.D.gfp	5293.1	5362	4420.57			pORT4.D	556.744	63.6144	128.017	4.92454
pO7.D	plpp5.D.gfp	6831.25	6467.78	6816.58			pORT5.D	727.616	38.697	128.017	4.92454
pORT4.D	plpp5.D.gfp	617.237	562.584	490.411			pORT6.D	1178.18	57.1084	128.017	4.92454
pORT5.D	plpp5.D.gfp	745.993	683.155	753.701			pORT7.D	1438.16	66.8157	128.017	4.92454
pORT6.D	plpp5.D.gfp	1220.05	1201.37	1113.13			poRiboT.7D	930.131	35.7238	128.017	4.92454
pORT7.D	plpp5.D.gfp	1502.59	1442.69	1369.19		plpp5.E.gfp	pO8.E	3293.23	357.644	121.283	5.2356
poRiboT.7D	plpp5.D.gfp	970.822	903.924	915.646			pO9.E	8230.93	999.76	121.283	5.2356
pAM552	plpp5.D.gfp	133.333	127.108	123.611			pORT8.E	507.386	7.37253	121.283	5.2356
pO8.E	plpp5.E.gfp	2889.65	3419.18	3570.86			poRiboT.8E	372.419	14.4775	121.283	5.2356
pO9.E	plpp5.E.gfp	9359.08	7454.77	7878.93			pORT9.E	1079.79	23.6583	121.283	5.2356
pORT8.E	plpp5.E.gfp	515.873	502.571	503.713			poRiboT.9E	723.707	78.3028	121.283	5.2356
poRiboT.8E	plpp5.E.gfp	366.667	361.702	388.889
pORT9.E	plpp5.E.gfp	1066.76	1065.51	1107.1
poRiboT.9E	plpp5.E.gfp	812.779	665.718	692.623
pAM552	plpp5.E.gfp	125.894	122.363	115.591
pO1.A	plpp5.A.gfp	1272.73	1315.45	1416.03
poRibo-T2	plpp5.A.gfp	338.257	357.567	339.437
pAM552	plpp5.A.gfp	47.6858	51.5464

## Sheet: Figure 5c
Strains				Raw Data		Plasmid combo #																																IC50 values calculated using the IC50 toolkit (ic50.tk)							+ pair		- pair
Plasmid combinations in BL21DE3Δupp					[Cm], µg/ml	2	17	67	51	11	26	39	72	60	4	19	40	70	73	53	75	76	77	78	79	14	15	29	30	32	33	71	63	80	81	50		Example fit for plasmid combo #67 shown here:		n	IC50	standard error			IC50	st error	IC50	st error	% orthogonality
#	rRNA plasmid	Reporter plasmid		Experimental day 1 3-2-16 colony 1	0	0.735	0.742	0.693	0.738	0.791	0.731	0.744	0.702	0.726	0.774	0.714	0.708	0.694	0.675	0.677	0.748	0.706	0.702	0.675	0.699	0.648	0.74	0.736	0.735	0.724	0.731	0.721	0.693	0.735	0.693	0.76		Green x: data points	2	6	87.5969	10.22		2	87.5969	10.22	11.7335	1.459	86.6051
2	pO1	plpp5.A.cat			1	0.73	0.726	0.695	0.747	0.823	0.752	0.748	0.715	0.749	0.472	0.711	0.728	0.691	0.725	0.693	0.744	0.723	0.735	0.707	0.728	0.601	0.761	0.752	0.746	0.75	0.763	0.761	0.742	0.765	0.739	0		Red line: fit	17	6	41.8194	2.232		17	41.8194	2.232	11.7335	1.459	71.9424
17	pORT1	plpp5.A.cat			5	0.67	0.694	0.681	0.731	0.836	0.737	0.74	0.7	0.722	0.493	0.691	0.739	0.659	0.702	0.633	0.772	0.706	0.718	0.701	0.671	0.588	0.761	0.744	0.759	0.773	0.773	0.758	0.736	0.745	0.748	0			67	6	46.3541	2.8		67	46.3541	2.8	11.7335	1.459	74.6872
67	poRibo-T2 "v1"	plpp5.A.cat			10	0.641	0.68	0.673	0.695	0.841	0.692	0.706	0.669	0.689	0.413	0.674	0.747	0.634	0.709	0.007	0.828	0.684	0.707	0.676	0.005	0.595	0.8	0.728	0.752	0.745	0.763	0.733	0.72	0.733	0.726	0			51	6	11.7335	1.459		11	121.649	5.271	26.4055	0.9611	78.2937
51	pAM552	plpp5.A.cat			20	0.641	0.685	0.636	0.626	0.819	0.679	0.687	0.658	0.62	0.548	0.626	0.707	0.618	0.668	0	0.753	0.627	0.65	0.643	0	0.615	0.787	0.684	0.719	0.721	0.732	0.703	0.646	0.702	0.691	0			11	6	121.649	5.271		26	77.9512	2.019	26.4055	0.9611	66.1256
11	pO2	plpp5.C.cat			30	0.571	0.646	0.615	0.699	0.727	0.639	0.631	0.613	-0.001	0.553	0.602	0.665	0.431	0.636	-0.001	0.668	0.592	0.601	0.598	-0.001	0.644	0.742	0.644	0.663	0.649	0.659	0.637	0.207	0.64	0.636	0.001			26	6	77.9512	2.019		39	75.5074	4.342	26.4055	0.9611	65.0293
26	pORT2	plpp5.C.cat			40	0.481	0.537	0.395	0.14	0.67	0.579	0.597	0.574	0	0.139	0.313	0.596	0.002	0.572	0	0.638	0.58	0.599	0.579	0	0.413	0.654	0.562	0.586	0.608	0.612	0.579	0	0.604	0.623	0			39	6	75.5074	4.342		72	72.3319	1.577	26.4055	0.9611	63.494
39	pORT3	plpp5.C.cat			50	0.473	0.001	0	0.549	0.664	0.567	0.043	0.572	0	0.29	0.001	0.589	0.001	0.471	0	0.641	0.565	0.583	0.58	0	0.457	0.678	0.556	0.583	0.591	0.602	0.581	0	0.585	0.6	0			72	6	72.3319	1.577		4	116.054	57.62	12.7613	0.9403	89.004
72	poRiboT3	plpp5.C.cat			70	0.434	0.001	0	0.489	0.633	0.581	0.572	0.231	0	0.176	0	0.54	0	0.001	0	0.605	0.546	0.572	0.57	0	0.385	0.666	0.122	0.471	0.481	0.593	0.593	0	0.599	0.41	0			60	6	26.4055	0.9611		19	38.0979	1.362	12.7613	0.9403	66.5039
60	pAM552	plpp5.C.cat			100	0.452	0.001	0	0.001	0.581	0.001	0.001	0	0	0.258	0.001	0.001	0.001	0.001	0	0.619	0.001	0.001	0	0	0.41	0.635	0	0.001	0.003	0.482	0.457	0	0.001	0	0			4	6	116.054	57.62		40	86.6126	2.505	12.7613	0.9403	85.2662
4	pO8	plpp5.E.cat			200	0.001	0.001	0	0.001	0	0.001	0.001	0	0	0	0	0.001	0.001	0	0	0	0	0	0	0	0.001	0	0	0	0	0	0.001	0.003	0.001	0	0			19	6	38.0979	1.362		70	38.155	1.262	12.7613	0.9403	66.5541
19	pORT8	plpp5.E.cat			300	0.001	0.001	0	0.001	0	0.001	0.001	0	0	0.001	0.001	0.001	0.001	0.001	0	0	0	0	0	0	0	0	0	0	0.001	0.001	0.001	0	0.001	0	0			40	6	86.6126	2.505		73	69.4921	2.432	12.7613	0.9403	81.6363
40	pORT9	plpp5.E.cat			400	0.001	0.001	0	0	0.001	0.002	0.007	0.001	0	0	0.001	0.001	0.001	0	0.001	0.002	0	0	0	0	0.011	0.001	0.001	0	0.001	0	0.001	0.001	0	0	0.001			70	6	38.155	1.262		75	128.153	3.668	10.8837	0.8677	91.5073
70	poRiboT8	plpp5.E.cat		Experimental day 1 3-2-16 colony 2	0	0.891	0.706	0.659	0.687	0.763	0.713	0.709	0.68	0.702	0.588	0.732	0.724	0.688	0.692	0.697	0.744	0.712	0.703	0.672	0.726	0.703	0.811	0.756	0.758	0.75	0.751	0.733	0.718	0.761	0.725	0.785			73	6	69.4921	2.432		76	74.2069	3.537	10.8837	0.8677	85.3333
73	poRiboT9	plpp5.E.cat			1	0.703	0.697	0.675	0.712	0.815	0.738	0.727	0.696	0.728	0.483	0.721	0.728	0.698	0.692	0.713	0.775	0.739	0.743	0.709	0.757	0.667	0.807	0.768	0.773	0.776	0.77	0.747	0.753	0.789	0.757	0			53	6	12.7613	0.9403		77	94.7885	3.892	10.8837	0.8677	88.5179
53	pAM552	plpp5.E.cat			5	0.639	0.673	0.674	0.627	0.851	0.737	0.712	0.694	0.716	0.474	0.681	0.73	0.678	0.717	0.696	0.81	0.716	0.725	0.694	0.677	0.629	0.801	0.756	0.768	0.77	0.775	0.738	0.745	0.76	0.776	0			75	6	128.153	3.668		78	92.412	4.582	10.8837	0.8677	88.2226
75	pO2	plpp5.B.cat			10	0.612	0.642	0.634	0.002	0.858	0.71	0.693	0.667	0.665	0.395	0.666	0.744	0.631	0.683	0.495	0.814	0.71	0.732	0.655	0.007	0.63	0.822	0.736	0.75	0.762	0.749	0.707	0.702	0.755	0.737	0			76	6	74.2069	3.537		14	134.212	17.84	31.9873	1.391	76.1666
76	pORT2	plpp5.B.cat			20	0.623	0.614	0.623	0	0.781	0.672	0.676	0.653	0.461	0.547	0.621	0.712	0.6	0.666	0.001	0.752	0.67	0.674	0.647	0	0.654	0.802	0.701	0.712	0.717	0.722	0.685	0.699	0.737	0.697	0			77	6	94.7885	3.892		15	141.838	3.257	31.9873	1.391	77.448
77	pORT3	plpp5.B.cat			30	0.557	0.587	0.556	-0.002	0.708	0.622	0.61	0.615	0.001	0.549	0.575	0.676	0.407	0.622	-0.001	0.649	0.623	0.627	0.6	-0.001	0.654	0.78	0.667	0.655	0.659	0.657	0.641	0.41	0.636	0.642	0.001			78	6	92.412	4.582		29	83.65	4.791	31.9873	1.391	61.7605
78	poRiboT3	plpp5.B.cat			40	0.355	0.463	0.298	0	0.666	0.562	0.594	0.583	0	0.141	0.037	0.585	0.407	0.536	0	0.614	0.575	0.608	0.58	0	0.482	0.655	0.581	0.582	0.607	0.611	0.573	0	0.595	0.633	0			79	6	10.8837	0.8677		30	89.8905	4.029	31.9873	1.391	64.4153
79	pAM552	plpp5.B.cat			50	0.423	0.001	0.001	-0.001	0.661	0.563	0.042	0.586	0	0.295	0.001	0.585	0.001	0.311	0	0.616	0.536	0.59	0.57	0	0.495	0.686	0.574	0.598	0.608	0.6	0.572	0	0.602	0.617	0			14	6	134.212	17.84		32	100.846	4.922	31.9873	1.391	68.281
14	pO4	plpp5.D.cat			70	0.331	0.001	0.001	0	0.618	0.439	0.576	0.076	0	0.152	0	0.594	0	0.001	0	0.589	0.248	0.575	0.462	0	0.452	0.685	0.451	0.577	0.612	0.601	0.584	0	0.595	0.616	0			15	6	141.838	3.257		33	103.992	4.695	31.9873	1.391	69.2406
15	pO5	plpp5.D.cat			100	0.363	0.001	0.001	0	0.672	0	0	-0.001	0	0.281	0	0.001	0	0.001	0	0.627	0	0.001	0	0.001	0.463	0.664	0	0.001	0.001	0.019	0	0	0	0.001	0			29	6	83.65	4.791		71	109.495	4.655	31.9873	1.391	70.7865
29	pORT4	plpp5.D.cat			200	0.001	0.001	0.001	0	0.001	0.001	0.001	0	0	0	0.001	0	0	0.001	0	0	0	0.001	0	0	0	0.001	0	0	0	0.001	0	0	-0.001	0	0			30	6	89.8905	4.029		80	91.6227	5.463	93.4211	5.145	-1.96283
30	pORT5	plpp5.D.cat			300	0.001	0.001	0.001	0	0	0	0	0	0	0	0	0	0	0.001	0.001	0	0	0.001	0	0	0.001	0.001	0	0	0.001	0.001	0	0	0	0	0			32	6	100.846	4.922
32	pORT6	plpp5.D.cat			400	0.002	0.001	0.001	0	0	0.001	0	0	0	0.003	0.003	0	0.001	0	0.001	0.003	0.001	0	0	0	0.004	0.003	0	0.001	0.002	0.012	0	0	0	0.003	0			33	6	103.992	4.695
33	pORT7	plpp5.D.cat		Experimental day 2 colony 3 plate set 1	0	0.649	0.733	0.688	0.739	0.838	0.742	0.732	0.678	0.739	0.557	0.686	0.731	0.659	0.652	0.705	0.793	0.702	0.693	0.65	0.713	0.616	0.793	0.759	0.776	0.745	0.769	0.7	0.737	0.737	0.747	0.773			71	6	109.495	4.655
71	poRiboT7	plpp5.D.cat			0.5	0.655	0.716	0.709	0.718	0.828	0.728	0.733	0.706	0.742	0.538	0.713	0.725	0.678	0.664	0.705	0.79	0.704	0.708	0.676	0.718	0.589	0.78	0.754	0.768	0.724	0.755	0.704	0.725	0.742	0.754	0.013			63	6	31.9873	1.391
63	pAM552	plpp5.D.cat			1	0.71	0.733	0.719	0.654	0.843	0.757	0.76	0.725	0.751	0.528	0.717	0.728	0.677	0.603	0.717	0.799	0.725	0.726	0.709	0.711	0.632	0.77	0.758	0.767	0.662	0.765	0.727	0.742	0.746	0.761	0.001			80	6	91.6227	5.463
80	pORT16	plpp5.R.cat			2.5	0.67	0.709	0.713	0.74	0.827	0.736	0.716	0.706	0.752	0.556	0.708	0.725	0.682	0.694	0.721	0.786	0.717	0.718	0.697	0.691	0.607	0.781	0.746	0.738	0.746	0.759	0.715	0.729	0.752	0.752	0.002			81	6	93.4211	5.145
81	pAM552	plpp5.R.cat			5	0.633	0.683	0.681	0.678	0.829	0.633	0.71	0.668	0.712	0.581	0.692	0.712	0.658	0.688	0.654	0.733	0.666	0.691	0.677	0.659	0.599	0.773	0.73	0.719	0.72	0.737	0.673	0.695	0.733	0.747	0.001			50	6	0.196006	21.65
50	pAM552	plpp5 empty vector			10	0.606	0.645	0.636	0.563	0.802	0.657	0.698	0.651	0.671	0.639	0.637	0.669	0.608	0.626	0.589	0.71	0.634	0.666	0.655	0.535	0.572	0.741	0.697	0.68	0.695	0.695	0.629	0.66	0.687	0.71	0.002
					20	0.575	0.593	0.583	0.003	0.753	0.589	0.636	0.606	0.627	0.54	0.592	0.63	0.567	0.601	0.387	0.663	0.602	0.618	0.606	0.154	0.563	0.724	0.636	0.622	0.631	0.647	0.603	0.61	0.633	0.672	0.001
					30	0.513	0.548	0.553	0	0.688	0.598	0.592	0.575	0.57	0.534	0.552	0.606	0.511	0.573	0.001	0.64	0.593	0.6	0.578	0.002	0.539	0.696	0.604	0.595	0.606	0.617	0.582	0.578	0.584	0.623	-0.001
					40	0.479	0.521	0.544	0.01	0.664	0.569	0.586	0.564	0.011	0.413	0.465	0.587	0.467	0.568	0.001	0.62	0.562	0.579	0.558	0	0.47	0.688	0.578	0.578	0.6	0.607	0.577	0.504	0.581	0.612	0.001
					50	0.413	0.008	0.504	0.001	0.625	0.58	0.571	0.543	0	0.474	0.072	0.578	0.038	0.563	0.001	0.618	0.516	0.577	0.553	0	0.389	0.652	0.588	0.578	0.625	0.631	0.586	0.362	0.584	0.616	0
					60	0.439	0.397	0.376	0.001	0.701	0.594	0.587	0.549	0.002	0.435	0.391	0.592	0.453	0.464	0.001	0.706	0.473	0.564	0.581	0.001	0.51	0.754	0.556	0.564	0.591	0.576	0.6	0.334	0.518	0.546	0.001
					70	0.432	0.079	0.129	0.001	0.711	0.565	0.583	0.514	0	0.34	0.025	0.574	0.001	0.289	0	0.7	0.466	0.552	0.544	0	0.471	0.76	0.63	0.556	0.581	0.581	0.57	0.275	0.545	0.571	0
					100	0	0.001	0.002	0	0.64	0.007	0.018	0.001	0	0.181	0.001	0.275	0	0	0	0.573	0.002	0.392	0.372	0	0.367	0.67	0.546	0.41	0.553	0.396	0.519	0.005	0.126	0.435	0
					150	0	0	0	0	0.346	0.001	0.002	0	0	0	0	0	0	0.001	0	0.206	0	0.001	0.002	0	0.001	0.294	0	0.001	0	0	0.001	0.001	0.001	0.001	0
					200	0	0.001	0.001	0.001	0.001	0.001	0.002	0.001	0.001	0	0.001	0.001	0.001	0.002	0.001	0.001	0.002	0.003	0.026	0.001	0	0.001	0.002	0.001	0.002	0.002	0.109	0.002	0.002	0.006	0.001
					300	0	0	0.001	0.001	0	0.002	0.001	0.001	0.001	0	0.001	0	0.001	0.001	0.001	0	0	0.001	0.002	0.001	0	0.001	0.001	0.001	0.001	0.001	0.001	0	0	0	0
				Experimental day 2 colony 4 plate set 1	0	0.589	0.709	0.621	0.718	0.826	0.739	0.719	0.648	0.729	0.585	0.705	0.749	0.67	0.665	0.726	0.815	0.719	0.7	0.653	0.731	0.669	0.799	0.777	0.786	0.759	0.751	0.728	0.727	0.777	0.732	0.79
					0.5	0.64	0.698	0.637	0.71	0.825	0.724	0.721	0.668	0.733	0.529	0.712	0.732	0.677	0.652	0.719	0.796	0.719	0.705	0.693	0.734	0.648	0.782	0.768	0.791	0.731	0.746	0.723	0.727	0.771	0.744	0.034
					1	0.7	0.723	0.662	0.629	0.835	0.752	0.731	0.693	0.748	0.581	0.732	0.745	0.691	0.606	0.717	0.79	0.741	0.736	0.726	0.728	0.674	0.791	0.784	0.794	0.68	0.759	0.735	0.729	0.764	0.755	0.005
					2.5	0.653	0.686	0.663	0.705	0.818	0.722	0.733	0.701	0.735	0.523	0.704	0.724	0.682	0.703	0.728	0.792	0.719	0.707	0.691	0.712	0.649	0.808	0.757	0.758	0.753	0.754	0.724	0.742	0.764	0.744	0.003
					5	0.614	0.674	0.643	0.644	0.826	0.689	0.702	0.67	0.698	0.561	0.697	0.722	0.642	0.682	0.678	0.743	0.685	0.698	0.694	0.695	0.647	0.777	0.735	0.736	0.737	0.741	0.697	0.732	0.744	0.755	0.001
					10	0.582	0.615	0.582	0.491	0.776	0.642	0.669	0.636	0.652	0.565	0.642	0.671	0.608	0.643	0.546	0.717	0.64	0.658	0.657	0.559	0.624	0.756	0.515	0.701	0.688	0.689	0.662	0.673	0.699	0.702	0.001
					20	0.524	0.575	0.562	0.002	0.728	0.596	0.612	0.595	0.58	0.506	0.587	0.627	0.536	0.593	0.387	0.683	0.596	0.615	0.598	0.507	0.583	0.726	0.643	0.639	0.644	0.667	0.648	0.628	0.646	0.658	0.001
					30	0.51	0.549	0.532	-0.001	0.666	0.589	0.593	0.577	0.367	0.524	0.54	0.597	0.513	0.565	0.003	0.645	0.592	0.601	0.576	0.001	0.563	0.681	0.598	0.594	0.611	0.629	0.596	0.584	0.603	0.62	-0.001
					40	0.436	0.502	0.507	0.001	0.641	0.569	0.582	0.553	0.004	0.399	0.456	0.583	0.454	0.561	0.001	0.627	0.542	0.578	0.558	0	0.508	0.696	0.578	0.576	0.595	0.593	0.569	0.387	0.581	0.608	0.001
					50	0.354	0.124	0.166	0.001	0.62	0.583	0.555	0.552	0.001	0.461	0.065	0.592	0.001	0.568	0.001	0.626	0.565	0.589	0.564	0	0.454	0.638	0.597	0.586	0.612	0.618	0.564	0.001	0.571	0.615	0.001
					60	0.454	0.258	0.334	0.002	0.715	0.532	0.567	0.531	0.001	0.431	0.41	0.62	0.002	0.428	0.001	0.711	0.49	0.592	0.567	0	0.538	0.739	0.579	0.625	0.603	0.565	0.548	0.001	0.505	0.485	0
					70	0.405	0.393	0.001	0	0.704	0.517	0.543	0.493	0	0.33	0.101	0.629	0.002	0.475	0	0.74	0.453	0.545	0.544	0	0.52	0.725	0.614	0.616	0.58	0.547	0.577	0.001	0.507	0.446	0
					100	0.002	0.003	0.001	0	0.637	0.005	0.005	0.007	0	0.146	0.002	0.56	0.002	0.051	0	0.701	0.413	0.586	0.592	0.001	0.449	0.678	0.564	0.54	0.439	0.442	0.562	0.001	0.381	0.439	0.001
					150	0	0	0	0	0.089	0	0.001	0	0	0.03	0	0	0.001	0.001	0	0.132	0	0.001	0.002	0	0.01	0.418	0	0	0.001	0	0.001	0	0	0	0
					200	0	0.002	0.002	0.001	0.001	0.001	0.001	0.004	0.001	-0.001	0.001	0.001	0.002	0.002	0.002	0.028	0.003	0.02	0.169	0.001	0	0.001	0.002	0.001	0.001	0.001	0.003	0.001	0.001	0.001	0.001
					300	0	0.001	0.002	0.002	0	0	0.001	0.001	0.001	0	0.001	0.001	0.002	0.004	0.005	0	0	0.001	0.001	0.001	0	0.002	0.001	0.001	0.001	0.001	0.002	0.001	0	0	0
				Experimental day 2 colony 5 plate set 2	0	0.743	0.716	0.656	0.672	0.761	0.721	0.683	0.655	0.662	0.576	0.691	0.704	0.646	0.566	0.65	0.709	0.665	0.67	0.66	0.66	0.679	0.734	0.716	0.722	0.736	0.737	0.708	0.68	0.721	0.681	0.698
					0.5	0.678	0.72	0.674	0.664	0.749	0.682	0.731	0.689	0.726	0.71	0.706	0.679	0.647	0.618	0.661	0.73	0.68	0.694	0.671	0.66	0.66	0.688	0.696	0.699	0.676	0.706	0.698	0.683	0.713	0.713	0.028
					1	0.714	0.721	0.673	0.633	0.785	0.719	0.73	0.697	0.734	0.697	0.702	0.687	0.659	0.548	0.686	0.73	0.675	0.682	0.687	0.656	0.668	0.707	0.707	0.693	0.599	0.701	0.682	0.695	0.712	0.734	0.003
					2.5	0.692	0.69	0.659	0.699	0.765	0.694	0.702	0.661	0.724	0.685	0.691	0.698	0.64	0.66	0.662	0.702	0.655	0.69	0.666	0.614	0.659	0.707	0.702	0.698	0.718	0.722	0.682	0.707	0.692	0.718	0.001
					5	0.681	0.673	0.655	0.651	0.774	0.659	0.677	0.674	0.71	0.724	0.662	0.693	0.634	0.653	0.605	0.694	0.638	0.67	0.679	0.686	0.654	0.71	0.7	0.685	0.708	0.709	0.687	0.681	0.681	0.737	0
					10	0.662	0.625	0.612	0.44	0.734	0.631	0.658	0.642	0.659	0.563	0.6	0.697	0.573	0.627	0.529	0.664	0.617	0.644	0.645	0.643	0.64	0.682	0.66	0.642	0.655	0.667	0.615	0.633	0.644	0.709	0
					20	0.594	0.543	0.571	0.002	0.711	0.599	0.611	0.59	0.56	0.596	0.497	0.615	0.536	0.591	0.092	0.658	0.547	0.597	0.605	0.062	0.607	0.69	0.595	0.579	0.609	0.615	0.571	0.538	0.594	0.651	0
					30	0.558	0.503	0.537	0.002	0.646	0.565	0.545	0.569	0.54	0.439	0.478	0.584	0.483	0.545	0	0.616	0.527	0.571	0.568	0.001	0.606	0.652	0.575	0.571	0.593	0.605	0.567	0.433	0.566	0.607	0
					40	0.543	0.463	0.512	0.001	0.622	0.54	0.557	0.545	0.001	0.393	0.292	0.581	0.377	0.551	0.001	0.604	0.526	0.558	0.541	0	0.581	0.642	0.556	0.563	0.597	0.595	0.562	0.003	0.561	0.575	0
					50	0.521	0.001	0.089	0	0.605	0.543	0.558	0.544	0	0.434	0.001	0.58	0.005	0.56	0	0.612	0.504	0.573	0.549	0	0.584	0.649	0.553	0.576	0.612	0.616	0.565	0	0.588	0.584	0
					60	0.313	0.481	0.003	0	0.589	0.522	0.541	0.529	0	0.195	0.002	0.539	0.001	0.467	0	0.585	0.086	0.526	0.542	0	0.544	0.62	0.565	0.53	0.57	0.608	0.567	0	0.563	0.555	0
					70	0.447	0.451	0.591	0	0.484	0.519	0.52	0.42	0	0.412	0.012	0.626	0.018	0.619	0	0.696	0.591	0.628	0.535	0	0.49	0.689	0.612	0.61	0.574	0.556	0.57	0.361	0.502	0.625	0.001
					100	0.444	0.001	0.001	0.001	0.457	0.004	0.001	0.001	0	0.382	0.001	0.002	0.001	0.001	0	0.533	0.001	0.12	0.007	0.001	0.454	0.606	0.001	0.001	0.59	0.573	0.589	0.001	0.582	0.558	0
					150	0.001	0.001	0.001	0	0.08	0.001	0.001	0.001	0	0.414	0.001	0.001	0.001	0	0	0.148	0	0.001	0	0	0.47	0.064	0	0	0.001	0.001	0.001	0.001	0.001	0	0
					200	0.001	0.001	0	0.001	0	0	0	0	0	0	0.001	0.001	0.001	0.001	0	0	0.001	0.001	0.001	0.001	0	0	0	0	0.001	0.001	0.001	0	0.001	0.001	0
					300	0.001	0.001	0.001	0.001	0.001	0.001	0.001	0.001	0	0.001	0.001	0	0.001	0.003	0.001	0.002	0	0	0	0	0.003	0.001	0	0	0.002	0.004	0.001	0	0	0.001	0
				Experimental day 2 colony 6 plate set 2	0	0.709	0.692	0.613	0.663	0.731	0.706	0.66	0.632	0.667	0.584	0.711	0.699	0.646	0.673	0.67	0.715	0.688	0.686	0.662	0.641	0.729	0.791	0.755	0.756	0.848	0.674	0.667	0.697	0.769	0.742	0.77
					0.5	0.71	0.708	0.637	0.64	0.748	0.72	0.696	0.663	0.712	0.727	0.714	0.69	0.646	0.605	0.663	0.73	0.675	0.681	0.692	0.638	0.706	0.721	0.745	0.733	0.754	0.731	0.737	0.711	0.746	0.742	0.02
					1	0.72	0.684	0.639	0.587	0.761	0.707	0.694	0.664	0.723	0.72	0.702	0.689	0.653	0.546	0.678	0.726	0.676	0.688	0.694	0.645	0.7	0.738	0.738	0.722	0.638	0.738	0.725	0.725	0.739	0.752	0.006
					2.5	0.668	0.67	0.63	0.649	0.753	0.674	0.677	0.654	0.703	0.695	0.704	0.694	0.65	0.668	0.672	0.721	0.679	0.691	0.676	0.578	0.659	0.745	0.727	0.72	0.726	0.743	0.71	0.71	0.704	0.738	0.001
					5	0.666	0.644	0.627	0.593	0.739	0.649	0.648	0.647	0.695	0.715	0.662	0.689	0.629	0.649	0.602	0.649	0.646	0.668	0.672	0.627	0.661	0.745	0.722	0.707	0.72	0.719	0.68	0.687	0.694	0.755	0
					10	0.606	0.593	0.584	0.356	0.716	0.619	0.637	0.619	0.636	0.527	0.611	0.646	0.579	0.597	0.486	0.661	0.612	0.642	0.649	0.479	0.646	0.717	0.68	0.664	0.675	0.671	0.637	0.65	0.664	0.731	0
					20	0.567	0.482	0.543	0.062	0.68	0.578	0.588	0.585	0.546	0.578	0.536	0.635	0.472	0.573	0.273	0.68	0.565	0.6	0.606	0	0.668	0.708	0.635	0.616	0.635	0.645	0.608	0.563	0.592	0.665	0
					30	0.547	0.474	0.499	0	0.621	0.545	0.516	0.557	0.05	0.445	0.491	0.594	0.49	0.557	0	0.614	0.547	0.575	0.57	0	0.613	0.665	0.585	0.584	0.601	0.602	0.573	0.482	0.58	0.619	0
					40	0.535	0.305	0.494	0.007	0.617	0.53	0.546	0.527	0.001	0.45	0.464	0.586	0.426	0.548	0.137	0.604	0.523	0.546	0.538	0	0.599	0.649	0.568	0.562	0.581	0.583	0.561	0.058	0.558	0.574	0
					50	0.525	0.001	0.364	0	0.614	0.512	0.555	0.555	0	0.481	0.005	0.59	0.002	0.56	0	0.605	0.527	0.571	0.554	0	0.589	0.642	0.568	0.571	0.593	0.589	0.541	0	0.561	0.601	0.001
					60	0.422	0.001	0.001	0	0.591	0.48	0.523	0.485	0	0.173	0.175	0.567	0.019	0.546	0.001	0.59	0.464	0.546	0.528	0	0.533	0.608	0.563	0.579	0.577	0.58	0.556	0.001	0.55	0.599	0.001
					70	0.434	0.002	0.575	0	0.553	0.467	0.437	0.498	0	0.443	0.013	0.632	0.011	0.561	0	0.691	0.46	0.606	0.606	0	0.541	0.74	0.627	0.648	0.621	0.597	0.62	0.001	0.576	0.62	0
					100	0.379	0.001	0.002	0.001	0.558	0.001	0.001	0.001	0.001	0.39	0.003	0.002	0.001	0.001	0	0.628	0.075	0.562	0.588	0	0.496	0.678	0.001	0.447	0.609	0.589	0.6	0.001	0.578	0.474	0
					150	0.001	0.001	0.001	0	0	0.001	0.001	0	0	0.441	0.001	0.001	0.001	0.001	0	0.103	0.001	0.001	0.001	0	0.513	0.391	0	0.001	0.001	0.001	0.001	0	0.001	0.001	0
					200	0.001	0.001	0.001	0	0	0	0	0.001	0	0	0	0	0.001	0.001	0	0	0.001	0.001	0.001	0	0.001	0.001	0	0	0.001	0.001	0.001	0	0	0.001	0
					300	0.001	0.001	0.001	0.001	0.002	0.012	0.001	0.001	0	0.001	0.001	0	0.001	0.001	0	0.001	0	0	0.001	0	0.001	0.001	0.001	0.001	0.002	0.004	0.001	0	0	0	0
					Plate set-up:
						1	2	3	4	5	6	7	8	9	10	11	12
					A
					B	2	17	66	67	51	11	26	39	72	60
					C	↓	↓	↓	↓	↓	↓	↓	↓	↓	↓
					D	4	19	40	70	73	53	75	76	77	78	79
					E	↓	↓	↓	↓	↓	↓	↓	↓	↓	↓	↓
					F	14	15	29	30	32	33	71	63	80	81	50
					G	↓	↓	↓	↓	↓	↓	↓	↓	↓	↓	↓
					H
						wells filled with LB media, not inoculated

## Sheet: Figure 6b
			Replicates
ribosome	TAG	pAzF	1	2	3	4	5	6
pAM552	1	Yes	286.505	250.871	243.167	260.563	211.511	258.953
pAM552	1	No	167.364	148.772	151.13	149.466	151.213	152.554
pAM552	5	Yes	-24.4648	-16.546	-43.5967	-26.0417	207.627	-26.4228
pAM552	5	No	1.12613	18.6404	-19.6078	-11.4068	124.828	-6.67408
pORT3	1	Yes	2074.13	2022.47	2075.62	2087.46	1862.13	2047.98
pORT3	1	No	267.423	277.147	278.583	370.992	188.761	225.899
pORT3	5	Yes	376.91	991.87	1038.92	1049.92	1137.42	858.954
pORT3	5	No	43.9189	80.6452	104.982	90.2655	78.3034	77.1757

## Sheet: Sup Fig 4a
Time (h:m:s)	WT-1	WT-2	WT-3	WT-4	WT-5	Ribo-T v1 -1	Ribo-T v1 -2	Ribo-T v1 -3	Ribo-T v1 -4	Ribo-T v1 -5	Ribo-T v2 -1	Ribo-T v2 -2	Ribo-T v2 -3	Ribo-T v2 -4	Ribo-T v2 -5
00:14:10	0.009	0.01	0.008	0.008	0.008	-0.002	-0.003	-0.003	-0.003	-0.003	0	-0.001	-0.001	0.008	0.008
00:29:10	0.008	0.01	0.008	0.008	0.008	-0.002	-0.003	-0.003	-0.003	-0.003	0	0	-0.001	0.008	0.009
00:44:10	0.009	0.01	0.008	0.008	0.008	-0.002	-0.003	-0.003	-0.003	-0.003	0	0	0	0.009	0.01
00:59:10	0.009	0.012	0.009	0.009	0.009	-0.002	-0.003	-0.003	-0.003	-0.003	0.001	0.001	0	0.01	0.012
01:14:10	0.01	0.013	0.009	0.009	0.009	-0.002	-0.003	-0.002	-0.003	-0.003	0.001	0.002	0.002	0.012	0.013
01:29:10	0.01	0.014	0.009	0.009	0.01	-0.001	-0.003	-0.002	-0.002	-0.003	0.002	0.003	0.002	0.013	0.014
01:44:10	0.011	0.015	0.01	0.01	0.01	-0.001	-0.003	-0.002	-0.002	-0.003	0.003	0.003	0.003	0.014	0.015
01:59:10	0.011	0.017	0.01	0.01	0.01	-0.001	-0.003	-0.002	-0.002	-0.002	0.004	0.005	0.005	0.015	0.017
02:14:10	0.011	0.018	0.01	0.01	0.011	-0.001	-0.003	-0.002	-0.002	-0.002	0.005	0.006	0.005	0.017	0.017
02:29:10	0.011	0.019	0.011	0.01	0.012	-0.001	-0.003	-0.002	-0.002	-0.002	0.005	0.007	0.007	0.018	0.019
02:44:10	0.012	0.021	0.011	0.011	0.012	0	-0.003	-0.002	-0.002	-0.002	0.006	0.009	0.008	0.02	0.022
02:59:10	0.012	0.023	0.012	0.011	0.013	0	-0.003	-0.002	-0.002	-0.002	0.007	0.01	0.01	0.021	0.022
03:14:10	0.013	0.025	0.012	0.012	0.014	0	-0.003	-0.002	-0.002	-0.002	0.009	0.012	0.012	0.023	0.023
03:29:10	0.013	0.029	0.013	0.012	0.014	0.001	-0.002	-0.002	-0.001	-0.002	0.011	0.015	0.014	0.025	0.026
03:44:10	0.014	0.032	0.013	0.013	0.016	0.001	-0.003	-0.002	-0.001	-0.002	0.012	0.018	0.017	0.027	0.029
03:59:10	0.014	0.036	0.014	0.014	0.017	0.001	-0.002	-0.002	-0.001	-0.001	0.014	0.02	0.02	0.03	0.032
04:14:10	0.015	0.042	0.015	0.015	0.018	0.002	-0.002	-0.002	0	-0.001	0.016	0.024	0.024	0.034	0.036
04:29:10	0.015	0.048	0.016	0.016	0.02	0.003	-0.002	-0.001	0.001	-0.001	0.019	0.028	0.028	0.039	0.039
04:44:10	0.016	0.056	0.018	0.018	0.022	0.003	-0.002	-0.001	0.001	0	0.023	0.033	0.033	0.043	0.045
04:59:10	0.017	0.064	0.019	0.02	0.024	0.004	-0.002	-0.001	0.002	0	0.026	0.038	0.038	0.049	0.05
05:14:10	0.019	0.074	0.022	0.023	0.028	0.005	-0.001	-0.001	0.002	0.001	0.03	0.045	0.044	0.054	0.056
05:29:10	0.02	0.086	0.024	0.027	0.033	0.006	-0.002	-0.001	0.003	0.001	0.035	0.051	0.052	0.06	0.062
05:44:10	0.022	0.102	0.028	0.031	0.038	0.007	-0.001	0	0.004	0.002	0.04	0.058	0.059	0.068	0.07
05:59:10	0.025	0.12	0.032	0.038	0.044	0.008	-0.001	0	0.005	0.003	0.045	0.066	0.067	0.074	0.076
06:14:10	0.027	0.141	0.038	0.046	0.052	0.009	-0.001	0	0.005	0.003	0.051	0.071	0.072	0.078	0.081
06:29:10	0.031	0.167	0.045	0.057	0.061	0.011	0	0	0.006	0.004	0.057	0.077	0.078	0.086	0.088
06:44:10	0.036	0.2	0.055	0.069	0.072	0.012	0	0.001	0.007	0.005	0.061	0.085	0.087	0.091	0.094
06:59:10	0.043	0.238	0.065	0.085	0.086	0.014	0.001	0.001	0.009	0.007	0.066	0.095	0.096	0.096	0.1
07:14:10	0.052	0.275	0.08	0.105	0.103	0.016	0.001	0.002	0.01	0.007	0.074	0.105	0.107	0.105	0.109
07:29:10	0.062	0.308	0.096	0.132	0.125	0.018	0.002	0.002	0.012	0.009	0.083	0.116	0.117	0.114	0.118
07:44:10	0.075	0.341	0.118	0.168	0.15	0.021	0.002	0.003	0.013	0.01	0.093	0.129	0.13	0.124	0.126
07:59:10	0.092	0.374	0.144	0.217	0.181	0.023	0.003	0.003	0.015	0.012	0.103	0.144	0.145	0.132	0.138
08:14:10	0.113	0.409	0.176	0.269	0.22	0.027	0.004	0.004	0.018	0.013	0.115	0.153	0.158	0.144	0.151
08:29:10	0.139	0.444	0.219	0.319	0.269	0.03	0.005	0.005	0.02	0.016	0.127	0.163	0.168	0.152	0.156
08:44:10	0.174	0.475	0.27	0.368	0.311	0.034	0.006	0.006	0.023	0.018	0.137	0.175	0.179	0.158	0.164
08:59:10	0.214	0.503	0.319	0.411	0.346	0.035	0.004	0.004	0.023	0.018	0.144	0.185	0.189	0.162	0.17
09:14:10	0.271	0.537	0.365	0.453	0.384	0.042	0.007	0.008	0.029	0.023	0.158	0.201	0.205	0.174	0.18
09:29:10	0.322	0.57	0.406	0.491	0.417	0.045	0.009	0.009	0.033	0.026	0.169	0.214	0.218	0.183	0.19
09:44:10	0.36	0.602	0.442	0.527	0.451	0.049	0.01	0.01	0.037	0.03	0.18	0.227	0.23	0.192	0.2
09:59:10	0.396	0.634	0.474	0.56	0.484	0.053	0.012	0.011	0.041	0.033	0.193	0.24	0.246	0.204	0.213
10:14:10	0.427	0.666	0.507	0.598	0.516	0.057	0.013	0.013	0.045	0.037	0.205	0.253	0.26	0.213	0.22
10:29:10	0.457	0.7	0.538	0.635	0.548	0.062	0.015	0.014	0.048	0.041	0.217	0.268	0.274	0.224	0.231
10:44:10	0.486	0.724	0.566	0.671	0.58	0.067	0.017	0.016	0.05	0.045	0.223	0.274	0.288	0.236	0.241
10:59:10	0.517	0.744	0.597	0.704	0.612	0.073	0.019	0.018	0.054	0.048	0.228	0.281	0.295	0.243	0.251
11:14:10	0.547	0.762	0.628	0.732	0.639	0.08	0.022	0.021	0.058	0.051	0.233	0.289	0.303	0.254	0.259
11:29:10	0.58	0.772	0.657	0.76	0.666	0.087	0.024	0.023	0.063	0.055	0.237	0.295	0.309	0.263	0.268
11:44:10	0.609	0.779	0.684	0.784	0.693	0.095	0.027	0.026	0.068	0.059	0.244	0.306	0.317	0.273	0.277
11:59:10	0.636	0.781	0.709	0.809	0.722	0.101	0.031	0.029	0.073	0.064	0.252	0.319	0.325	0.282	0.282
12:14:10	0.662	0.785	0.732	0.826	0.745	0.106	0.034	0.032	0.08	0.069	0.262	0.332	0.339	0.286	0.287
12:29:10	0.686	0.787	0.758	0.832	0.762	0.11	0.038	0.036	0.087	0.075	0.273	0.346	0.348	0.294	0.296
12:44:10	0.708	0.79	0.776	0.836	0.775	0.116	0.041	0.04	0.095	0.081	0.284	0.357	0.361	0.3	0.305
12:59:10	0.732	0.792	0.793	0.839	0.787	0.12	0.044	0.044	0.102	0.088	0.291	0.368	0.372	0.305	0.314
13:14:10	0.752	0.795	0.804	0.843	0.79	0.128	0.046	0.047	0.109	0.095	0.3	0.376	0.386	0.31	0.323
13:29:10	0.767	0.797	0.815	0.846	0.793	0.136	0.049	0.049	0.114	0.104	0.309	0.387	0.392	0.314	0.328
13:44:10	0.78	0.798	0.821	0.848	0.795	0.141	0.053	0.052	0.117	0.11	0.316	0.395	0.4	0.318	0.334
13:59:10	0.788	0.798	0.825	0.851	0.797	0.15	0.057	0.055	0.122	0.115	0.321	0.404	0.41	0.322	0.335
14:14:10	0.791	0.799	0.826	0.852	0.799	0.156	0.061	0.059	0.127	0.119	0.329	0.41	0.417	0.33	0.336
14:29:10	0.795	0.801	0.828	0.853	0.799	0.164	0.066	0.064	0.132	0.123	0.336	0.417	0.424	0.333	0.34
14:44:10	0.797	0.804	0.831	0.856	0.801	0.171	0.07	0.069	0.139	0.129	0.341	0.424	0.434	0.339	0.345
14:59:10	0.799	0.806	0.831	0.856	0.801	0.178	0.076	0.074	0.146	0.134	0.348	0.434	0.439	0.343	0.35
15:14:10	0.801	0.806	0.834	0.856	0.802	0.186	0.083	0.079	0.153	0.141	0.353	0.442	0.446	0.345	0.356
15:29:10	0.803	0.806	0.836	0.857	0.802	0.192	0.089	0.086	0.16	0.148	0.36	0.446	0.455	0.352	0.359
15:44:10	0.804	0.806	0.836	0.857	0.802	0.199	0.095	0.093	0.168	0.155	0.364	0.451	0.46	0.354	0.363
15:59:10	0.805	0.806	0.836	0.858	0.803	0.206	0.101	0.1	0.175	0.162	0.369	0.46	0.468	0.361	0.367
16:14:10	0.806	0.807	0.839	0.858	0.804	0.213	0.105	0.106	0.182	0.169	0.374	0.463	0.471	0.369	0.371

## Sheet: Sup Fig 4b
Time (hr)	WT-1	WT-2	WT-3	Ribo-T v1 -1	Ribo-T v1 -2	Ribo-T v1 -3	Ribo-T v2 -1	Ribo-T v2 -2	Ribo-T v2 -3
0	0.024	0.03	0.023	0.001	0.001	0.001	0.006	0.008	0.009
0.25	0.027	0.032	0.025	0.001	0.002	0.001	0.008	0.01	0.011
0.5	0.033	0.037	0.03	0.001	0.002	0.001	0.009	0.012	0.013
0.75	0.04	0.043	0.036	0.001	0.002	0.001	0.011	0.015	0.016
1	0.047	0.049	0.043	0.001	0.003	0.002	0.013	0.018	0.019
1.25	0.057	0.057	0.053	0.001	0.003	0.002	0.016	0.021	0.022
1.5	0.071	0.068	0.065	0.001	0.004	0.002	0.019	0.025	0.027
1.75	0.088	0.083	0.082	0.001	0.005	0.002	0.023	0.03	0.033
2	0.11	0.102	0.101	0.002	0.005	0.002	0.027	0.035	0.038
2.25	0.133	0.123	0.123	0.002	0.005	0.003	0.031	0.042	0.045
2.5	0.154	0.142	0.144	0.002	0.006	0.003	0.038	0.05	0.053
2.75	0.186	0.167	0.173	0.002	0.007	0.003	0.045	0.06	0.063
3	0.231	0.206	0.216	0.002	0.007	0.003	0.052	0.071	0.074
3.25	0.285	0.251	0.266	0.003	0.009	0.004	0.062	0.082	0.085
3.5	0.339	0.312	0.336	0.003	0.01	0.005	0.073	0.089	0.093
3.75	0.377	0.366	0.377	0.003	0.011	0.005	0.081	0.099	0.102
4	0.409	0.405	0.413	0.003	0.013	0.006	0.088	0.113	0.115
4.25	0.441	0.44	0.449	0.004	0.015	0.007	0.099	0.131	0.133
4.5	0.475	0.475	0.487	0.004	0.018	0.008	0.113	0.153	0.155
4.75	0.514	0.513	0.526	0.005	0.02	0.009	0.132	0.179	0.181
5	0.552	0.552	0.566	0.006	0.024	0.011	0.154	0.202	0.203
5.25	0.59	0.591	0.602	0.007	0.027	0.012	0.179	0.229	0.232
5.5	0.623	0.626	0.635	0.007	0.032	0.015	0.205	0.255	0.26
5.75	0.655	0.659	0.671	0.009	0.037	0.017	0.23	0.271	0.288
6	0.689	0.694	0.706	0.01	0.043	0.02	0.247	0.288	0.307
6.25	0.72	0.731	0.738	0.011	0.05	0.023	0.263	0.305	0.326
6.5	0.746	0.758	0.764	0.013	0.058	0.027	0.279	0.323	0.346
6.75	0.768	0.783	0.787	0.015	0.064	0.031	0.295	0.347	0.37
7	0.789	0.805	0.807	0.018	0.068	0.036	0.312	0.372	0.396
7.25	0.807	0.824	0.82	0.021	0.074	0.043	0.33	0.396	0.421
7.5	0.819	0.837	0.828	0.024	0.082	0.05	0.351	0.419	0.443
7.75	0.827	0.846	0.837	0.028	0.091	0.056	0.373	0.439	0.464
8	0.835	0.854	0.843	0.033	0.101	0.06	0.392	0.462	0.485
8.25	0.84	0.861	0.848	0.038	0.112	0.064	0.413	0.482	0.506
8.5	0.845	0.867	0.852	0.044	0.125	0.069	0.433	0.507	0.527
8.75	0.848	0.87	0.855	0.051	0.136	0.075	0.453	0.532	0.547
9	0.851	0.873	0.857	0.055	0.148	0.084	0.477	0.558	0.568
9.25	0.852	0.876	0.858	0.06	0.162	0.094	0.502	0.579	0.589
9.5	0.853	0.877	0.858	0.064	0.175	0.106	0.528	0.599	0.611
9.75	0.854	0.878	0.858	0.07	0.19	0.119	0.549	0.617	0.627
10	0.854	0.88	0.858	0.078	0.205	0.134	0.57	0.635	0.642
10.25	0.853	0.879	0.857	0.088	0.221	0.149	0.588	0.651	0.658
10.5	0.851	0.879	0.856	0.099	0.238	0.164	0.605	0.667	0.673
10.75	0.85	0.878	0.856	0.111	0.254	0.181	0.62	0.681	0.687
11	0.848	0.878	0.853	0.124	0.27	0.197	0.637	0.695	0.7
11.25	0.845	0.876	0.85	0.139	0.284	0.212	0.65	0.707	0.712
11.5	0.843	0.874	0.848	0.155	0.298	0.229	0.663	0.718	0.724
11.75	0.84	0.872	0.845	0.171	0.313	0.246	0.674	0.726	0.734
12	0.836	0.87	0.843	0.186	0.324	0.261	0.685	0.734	0.744
12.25	0.832	0.867	0.839	0.201	0.335	0.275	0.693	0.737	0.751
12.5	0.829	0.864	0.835	0.218	0.346	0.29	0.697	0.739	0.754
12.75	0.824	0.861	0.831	0.233	0.359	0.305	0.7	0.741	0.761
13	0.82	0.857	0.827	0.247	0.372	0.32	0.702	0.743	0.764
13.25	0.814	0.852	0.821	0.262	0.385	0.335	0.705	0.745	0.768
13.5	0.81	0.849	0.818	0.276	0.399	0.346	0.706	0.747	0.772
13.75	0.806	0.845	0.812	0.29	0.411	0.357	0.707	0.746	0.774
14	0.801	0.84	0.808	0.305	0.422	0.367	0.71	0.747	0.775
14.25	0.796	0.836	0.802	0.319	0.432	0.379	0.71	0.747	0.774
14.5	0.789	0.832	0.798	0.331	0.445	0.391	0.712	0.746	0.773
14.75	0.785	0.828	0.793	0.34	0.457	0.403	0.712	0.746	0.772
15	0.78	0.822	0.787	0.351	0.467	0.414	0.713	0.746	0.771
15.25	0.772	0.817	0.781	0.361	0.477	0.424	0.71	0.745	0.77
15.5	0.766	0.812	0.775	0.371	0.487	0.435	0.71	0.743	0.768
15.75	0.758	0.806	0.768	0.382	0.495	0.446	0.709	0.743	0.768
16	0.75	0.8	0.761	0.391	0.505	0.458	0.708	0.741	0.765

## Sheet: Sup Fig 5a
42 °C					30 °C					37 °C					Average Final OD600
Replicate	WT	v1	v2		Replicate	WT	v1	v2		Replicate	WT	v1	v2			WT	o-v1	o-v2
1	0.731	0.721	0.858		1	0.63	0.663	0.785		1	0.775	0.717	0.944		30ºC	0.781625	0.778875	0.935
2	0.759	0.782	0.8		2	0.809	0.789	0.951		2	0.867	0.751	0.96		37ºC	0.876125	0.756875	0.975125
3	0.781	0.745	0.876		3	0.834	0.803	0.922		3	0.885	0.765	1.017		42ºC	0.75	0.75	0.85
4	0.736	0.758	0.856		4	0.83	0.804	0.963		4	0.874	0.764	0.976
5	0.727	0.737	0.862		5	0.808	0.794	0.963		5	0.847	0.75	0.974		Std. Dev
6	0.769	0.798	0.874		6	0.843	0.802	0.958		6	0.873	0.757	0.968			WT	o-v1	o-v2
					7	0.824	0.805	0.974		7	0.894	0.756	0.982		30	0.0814598	0.0481825	0.062546
					8	0.675	0.771	0.964		8	0.994	0.795	0.98		37	0.0603145	0.0215237	0.0209587
															42	0.02	0.03	0.03

## Sheet: Sup Fig 5b
Time (h:m:s)	pO3-30-2	pO3-30-3	pO3-30-4	pO3-30-5	pO3-30-6	pO3-30-7	pORiboT3-30-2	pORiboT3-30-3	pORiboT3-30-4	pORiboT3-30-5	pORiboT3-30-6	pORiboT3-30-7	PORT3-30-2	PORT3-30-3	PORT3-30-4	PORT3-30-5	PORT3-30-6	PORT3-30-7	pO3-37-2	pO3-37-3	pO3-37-4	pO3-37-5	pO3-37-6	pO3-37-7	pORiboT3-37-2	pORiboT3-37-3	pORiboT3-37-4	pORiboT3-37-5	pORiboT3-37-6	pORiboT3-37-7	PORT3-37-2	PORT3-37-3	PORT3-37-4	PORT3-37-5	PORT3-37-6	PORT3-37-7	pO3-42-3	pO3-42-4	pO3-42-5	pO3-42-6	pO3-42-7	pO3-42-8	pORiboT3-42-3	pORiboT3-42-4	pORiboT3-42-5	pORiboT3-42-6	pORiboT3-42-7	pORiboT3-42-8	PORT3-42-3
00:14:10	0.118	0.113	0.11	0.114	0.109	0.115	0.112	0.11	0.111	0.108	0.109	0.112	0.119	0.153	0.117	0.118	0.116	0.115	0.109	0.108	0.106	0.105	0.108	0.108	0.109	0.105	0.105	0.105	0.105	0.106	0.11	0.13	0.113	0.11	0.11	0.105	0.094	0.095	0.093	0.092	0.093	0.093	0.094	0.093	0.093	0.093	0.092	0.093	0.093
00:29:10	0.123	0.115	0.112	0.111	0.111	0.117	0.114	0.112	0.113	0.11	0.111	0.114	0.123	0.163	0.121	0.122	0.121	0.118	0.112	0.109	0.107	0.105	0.109	0.108	0.11	0.105	0.105	0.105	0.105	0.106	0.111	0.131	0.114	0.11	0.11	0.106	0.094	0.095	0.093	0.092	0.093	0.093	0.093	0.093	0.093	0.093	0.092	0.093	0.093
00:44:10	0.129	0.118	0.115	0.114	0.114	0.122	0.117	0.116	0.117	0.113	0.115	0.117	0.128	0.176	0.127	0.128	0.127	0.123	0.111	0.11	0.107	0.105	0.136	0.109	0.109	0.106	0.106	0.105	0.105	0.106	0.111	0.133	0.114	0.111	0.111	0.106	0.094	0.095	0.093	0.093	0.093	0.093	0.094	0.093	0.093	0.093	0.092	0.093	0.093
00:59:10	0.135	0.123	0.12	0.118	0.119	0.127	0.122	0.121	0.121	0.118	0.12	0.122	0.135	0.194	0.135	0.137	0.135	0.13	0.112	0.111	0.108	0.106	0.116	0.11	0.11	0.106	0.107	0.106	0.106	0.107	0.113	0.136	0.116	0.112	0.112	0.107	0.095	0.095	0.094	0.093	0.093	0.093	0.094	0.094	0.093	0.093	0.092	0.093	0.093
01:14:10	0.142	0.129	0.125	0.123	0.125	0.133	0.128	0.127	0.128	0.128	0.126	0.128	0.144	0.218	0.145	0.147	0.145	0.139	0.114	0.113	0.109	0.107	0.138	0.11	0.111	0.108	0.108	0.108	0.107	0.108	0.115	0.14	0.117	0.114	0.114	0.109	0.095	0.096	0.094	0.093	0.094	0.093	0.094	0.094	0.093	0.093	0.092	0.093	0.094
01:29:10	0.153	0.135	0.131	0.128	0.132	0.141	0.134	0.134	0.134	0.129	0.133	0.134	0.156	0.247	0.158	0.162	0.159	0.15	0.116	0.114	0.111	0.109	0.124	0.112	0.113	0.109	0.109	0.109	0.109	0.11	0.117	0.145	0.12	0.116	0.116	0.11	0.095	0.096	0.094	0.093	0.094	0.094	0.094	0.094	0.094	0.094	0.092	0.093	0.094
01:44:10	0.16	0.143	0.138	0.133	0.139	0.15	0.141	0.142	0.142	0.136	0.141	0.141	0.171	0.286	0.175	0.179	0.175	0.166	0.118	0.116	0.112	0.11	0.121	0.114	0.114	0.111	0.111	0.111	0.11	0.111	0.12	0.152	0.122	0.119	0.119	0.113	0.095	0.097	0.095	0.094	0.094	0.094	0.095	0.094	0.094	0.094	0.092	0.094	0.094
01:59:10	0.172	0.153	0.145	0.139	0.148	0.16	0.149	0.154	0.151	0.145	0.151	0.148	0.189	0.322	0.196	0.202	0.196	0.185	0.125	0.119	0.115	0.112	0.124	0.116	0.116	0.113	0.113	0.113	0.112	0.114	0.123	0.156	0.126	0.123	0.122	0.115	0.096	0.097	0.095	0.094	0.095	0.095	0.095	0.095	0.094	0.094	0.093	0.094	0.095
02:14:10	0.185	0.166	0.152	0.144	0.16	0.174	0.159	0.164	0.163	0.153	0.161	0.158	0.213	0.362	0.223	0.231	0.224	0.207	0.124	0.124	0.117	0.115	0.128	0.119	0.119	0.115	0.115	0.117	0.115	0.115	0.128	0.164	0.13	0.127	0.126	0.118	0.097	0.098	0.096	0.095	0.095	0.095	0.095	0.095	0.095	0.095	0.093	0.094	0.095
02:29:10	0.212	0.182	0.16	0.15	0.173	0.193	0.169	0.176	0.174	0.162	0.172	0.164	0.244	0.421	0.258	0.26	0.255	0.232	0.174	0.125	0.119	0.117	0.131	0.122	0.121	0.117	0.117	0.116	0.117	0.117	0.132	0.172	0.135	0.131	0.13	0.122	0.097	0.099	0.096	0.095	0.096	0.096	0.096	0.095	0.095	0.095	0.093	0.095	0.096
02:44:10	0.213	0.197	0.169	0.155	0.186	0.202	0.179	0.191	0.186	0.173	0.186	0.173	0.263	0.466	0.275	0.284	0.273	0.264	0.13	0.129	0.122	0.119	0.134	0.125	0.123	0.119	0.119	0.118	0.119	0.119	0.137	0.181	0.139	0.136	0.135	0.126	0.098	0.1	0.097	0.096	0.097	0.096	0.096	0.096	0.095	0.096	0.094	0.095	0.097
02:59:10	0.231	0.209	0.181	0.162	0.195	0.216	0.191	0.203	0.198	0.183	0.199	0.182	0.292	0.52	0.316	0.331	0.317	0.298	0.134	0.132	0.124	0.122	0.138	0.127	0.125	0.121	0.122	0.12	0.121	0.12	0.142	0.191	0.144	0.142	0.14	0.13	0.099	0.101	0.098	0.097	0.097	0.098	0.097	0.096	0.096	0.096	0.094	0.096	0.099
03:14:10	0.25	0.225	0.193	0.171	0.209	0.235	0.204	0.217	0.211	0.193	0.212	0.193	0.336	0.581	0.358	0.376	0.359	0.33	0.138	0.14	0.129	0.125	0.147	0.131	0.128	0.124	0.124	0.122	0.124	0.123	0.149	0.204	0.151	0.148	0.147	0.136	0.1	0.102	0.099	0.097	0.098	0.099	0.097	0.097	0.096	0.097	0.095	0.096	0.1
03:29:10	0.274	0.249	0.214	0.188	0.231	0.257	0.215	0.23	0.224	0.203	0.227	0.2	0.379	0.626	0.407	0.421	0.406	0.375	0.145	0.145	0.133	0.128	0.153	0.135	0.131	0.127	0.128	0.125	0.127	0.125	0.157	0.218	0.159	0.157	0.155	0.142	0.1	0.103	0.1	0.099	0.099	0.1	0.098	0.098	0.097	0.097	0.095	0.097	0.102
03:44:10	0.308	0.277	0.241	0.208	0.251	0.285	0.231	0.248	0.243	0.216	0.245	0.213	0.424	0.667	0.448	0.467	0.447	0.418	0.15	0.149	0.136	0.131	0.159	0.14	0.134	0.13	0.131	0.127	0.129	0.127	0.167	0.233	0.169	0.166	0.164	0.149	0.101	0.105	0.101	0.1	0.1	0.101	0.099	0.098	0.098	0.098	0.096	0.098	0.105
03:59:10	0.329	0.311	0.28	0.237	0.284	0.32	0.25	0.269	0.265	0.23	0.271	0.24	0.465	0.706	0.495	0.515	0.493	0.459	0.155	0.154	0.141	0.135	0.163	0.146	0.137	0.133	0.134	0.13	0.134	0.13	0.176	0.25	0.178	0.176	0.174	0.157	0.102	0.106	0.102	0.101	0.102	0.102	0.1	0.099	0.098	0.099	0.097	0.098	0.107
04:14:10	0.37	0.342	0.315	0.292	0.312	0.356	0.274	0.297	0.3	0.252	0.305	0.267	0.512	0.742	0.556	0.57	0.553	0.505	0.163	0.16	0.146	0.139	0.171	0.152	0.142	0.138	0.138	0.133	0.138	0.133	0.187	0.269	0.189	0.188	0.185	0.167	0.103	0.108	0.103	0.103	0.103	0.104	0.101	0.101	0.1	0.1	0.098	0.102	0.111
04:29:10	0.411	0.377	0.353	0.331	0.348	0.395	0.302	0.326	0.336	0.28	0.33	0.294	0.567	0.779	0.594	0.611	0.592	0.561	0.169	0.167	0.151	0.144	0.181	0.159	0.146	0.142	0.143	0.137	0.142	0.137	0.199	0.288	0.202	0.201	0.198	0.175	0.105	0.111	0.105	0.104	0.105	0.106	0.103	0.102	0.102	0.102	0.1	0.101	0.114
04:44:10	0.447	0.421	0.403	0.371	0.397	0.444	0.331	0.357	0.371	0.309	0.364	0.328	0.604	0.801	0.632	0.648	0.628	0.595	0.176	0.175	0.157	0.147	0.19	0.165	0.151	0.148	0.148	0.141	0.148	0.137	0.213	0.301	0.218	0.216	0.214	0.185	0.107	0.112	0.11	0.105	0.107	0.108	0.105	0.105	0.103	0.104	0.102	0.103	0.119
04:59:10	0.476	0.451	0.432	0.409	0.424	0.474	0.366	0.392	0.405	0.345	0.401	0.37	0.639	0.817	0.669	0.684	0.664	0.632	0.184	0.184	0.164	0.153	0.201	0.175	0.157	0.154	0.155	0.146	0.155	0.145	0.225	0.319	0.231	0.228	0.226	0.198	0.108	0.115	0.108	0.107	0.109	0.11	0.108	0.107	0.106	0.107	0.104	0.105	0.124
05:14:10	0.505	0.479	0.46	0.435	0.453	0.506	0.401	0.428	0.439	0.391	0.437	0.41	0.672	0.836	0.702	0.718	0.698	0.666	0.191	0.192	0.171	0.157	0.21	0.183	0.163	0.161	0.161	0.15	0.161	0.15	0.239	0.344	0.244	0.243	0.239	0.207	0.11	0.118	0.11	0.109	0.112	0.112	0.111	0.11	0.109	0.11	0.107	0.108	0.13
05:29:10	0.539	0.508	0.492	0.468	0.489	0.536	0.435	0.465	0.473	0.434	0.471	0.451	0.704	0.853	0.736	0.752	0.732	0.697	0.198	0.198	0.175	0.162	0.217	0.188	0.17	0.168	0.169	0.156	0.169	0.156	0.252	0.372	0.259	0.259	0.254	0.221	0.113	0.122	0.113	0.112	0.114	0.115	0.115	0.113	0.112	0.113	0.111	0.112	0.137
05:44:10	0.571	0.539	0.523	0.496	0.523	0.574	0.471	0.502	0.507	0.473	0.507	0.491	0.736	0.863	0.767	0.776	0.761	0.732	0.205	0.207	0.181	0.167	0.229	0.195	0.178	0.177	0.179	0.165	0.179	0.162	0.268	0.39	0.275	0.274	0.271	0.238	0.115	0.125	0.116	0.114	0.117	0.118	0.119	0.118	0.116	0.118	0.116	0.116	0.145
05:59:10	0.608	0.571	0.553	0.524	0.555	0.601	0.507	0.54	0.544	0.513	0.54	0.528	0.764	0.872	0.784	0.792	0.781	0.757	0.222	0.224	0.189	0.174	0.238	0.203	0.186	0.186	0.189	0.176	0.189	0.169	0.281	0.409	0.291	0.291	0.286	0.256	0.118	0.13	0.118	0.117	0.122	0.122	0.123	0.122	0.121	0.123	0.12	0.122	0.153
06:14:10	0.633	0.602	0.585	0.554	0.585	0.626	0.541	0.574	0.575	0.544	0.572	0.564	0.78	0.88	0.8	0.81	0.797	0.776	0.248	0.226	0.199	0.183	0.248	0.213	0.196	0.196	0.198	0.184	0.196	0.181	0.303	0.433	0.315	0.315	0.311	0.272	0.12	0.135	0.121	0.121	0.127	0.125	0.129	0.128	0.127	0.129	0.127	0.127	0.16
06:29:10	0.652	0.628	0.615	0.584	0.611	0.648	0.573	0.605	0.607	0.576	0.603	0.595	0.796	0.887	0.818	0.823	0.812	0.791	0.236	0.233	0.206	0.192	0.262	0.224	0.203	0.2	0.204	0.187	0.203	0.185	0.326	0.454	0.334	0.335	0.329	0.287	0.124	0.141	0.127	0.125	0.132	0.13	0.136	0.134	0.134	0.135	0.133	0.134	0.166
06:44:10	0.669	0.645	0.635	0.604	0.631	0.668	0.602	0.628	0.628	0.602	0.626	0.618	0.811	0.894	0.829	0.833	0.823	0.805	0.244	0.244	0.213	0.198	0.272	0.231	0.208	0.21	0.216	0.2	0.214	0.193	0.341	0.476	0.351	0.353	0.347	0.302	0.128	0.146	0.13	0.128	0.135	0.134	0.143	0.141	0.141	0.144	0.141	0.141	0.172
06:59:10	0.688	0.663	0.653	0.624	0.651	0.694	0.622	0.648	0.645	0.623	0.642	0.637	0.823	0.901	0.838	0.84	0.831	0.815	0.253	0.254	0.224	0.207	0.285	0.24	0.219	0.224	0.229	0.213	0.229	0.204	0.36	0.495	0.371	0.373	0.368	0.318	0.133	0.153	0.134	0.133	0.138	0.138	0.15	0.15	0.148	0.153	0.15	0.149	0.181
07:14:10	0.697	0.678	0.67	0.639	0.666	0.723	0.637	0.66	0.656	0.637	0.654	0.649	0.831	0.909	0.845	0.847	0.838	0.823	0.267	0.281	0.23	0.215	0.3	0.25	0.231	0.236	0.244	0.229	0.242	0.22	0.384	0.513	0.397	0.4	0.393	0.337	0.146	0.162	0.142	0.139	0.143	0.146	0.158	0.158	0.157	0.161	0.16	0.16	0.192
07:29:10	0.707	0.69	0.684	0.651	0.678	0.718	0.647	0.669	0.665	0.646	0.661	0.657	0.838	0.918	0.851	0.855	0.844	0.83	0.277	0.274	0.242	0.224	0.32	0.263	0.242	0.25	0.258	0.241	0.258	0.232	0.412	0.541	0.426	0.426	0.422	0.36	0.143	0.166	0.147	0.142	0.149	0.149	0.163	0.164	0.164	0.167	0.167	0.166	0.205
07:44:10	0.717	0.7	0.694	0.663	0.691	0.727	0.656	0.675	0.669	0.654	0.667	0.664	0.845	0.923	0.858	0.86	0.851	0.839	0.31	0.291	0.255	0.236	0.34	0.276	0.254	0.261	0.269	0.252	0.267	0.246	0.435	0.559	0.45	0.449	0.447	0.386	0.147	0.173	0.153	0.15	0.158	0.159	0.171	0.17	0.169	0.173	0.172	0.171	0.22
07:59:10	0.725	0.712	0.703	0.673	0.702	0.752	0.661	0.679	0.673	0.658	0.671	0.668	0.851	0.93	0.864	0.87	0.858	0.844	0.322	0.31	0.273	0.25	0.357	0.292	0.263	0.271	0.278	0.264	0.277	0.257	0.455	0.571	0.468	0.469	0.465	0.41	0.158	0.182	0.158	0.157	0.167	0.165	0.18	0.18	0.178	0.182	0.181	0.179	0.232
08:14:10	0.733	0.718	0.712	0.681	0.71	0.754	0.665	0.683	0.677	0.662	0.674	0.671	0.857	0.954	0.869	0.873	0.865	0.847	0.328	0.327	0.292	0.266	0.374	0.309	0.272	0.281	0.289	0.275	0.289	0.267	0.473	0.586	0.487	0.487	0.482	0.434	0.161	0.188	0.168	0.165	0.174	0.174	0.191	0.191	0.189	0.192	0.19	0.19	0.243
08:29:10	0.742	0.726	0.72	0.69	0.719	0.753	0.669	0.686	0.68	0.666	0.678	0.675	0.864	0.943	0.876	0.881	0.871	0.855	0.353	0.354	0.309	0.283	0.389	0.326	0.283	0.293	0.303	0.287	0.304	0.279	0.495	0.605	0.508	0.51	0.505	0.45	0.167	0.197	0.173	0.17	0.181	0.178	0.201	0.202	0.2	0.204	0.201	0.201	0.256
08:44:10	0.749	0.733	0.727	0.699	0.728	0.766	0.672	0.69	0.684	0.668	0.682	0.677	0.87	0.948	0.885	0.887	0.878	0.859	0.36	0.36	0.324	0.302	0.404	0.344	0.296	0.309	0.321	0.303	0.322	0.293	0.523	0.618	0.54	0.542	0.536	0.467	0.172	0.209	0.18	0.178	0.19	0.189	0.209	0.212	0.211	0.213	0.212	0.21	0.269
08:59:10	0.757	0.741	0.735	0.706	0.735	0.771	0.676	0.694	0.687	0.672	0.686	0.682	0.877	0.953	0.89	0.901	0.885	0.864	0.374	0.379	0.342	0.318	0.423	0.359	0.311	0.327	0.34	0.321	0.342	0.312	0.548	0.634	0.562	0.561	0.557	0.487	0.18	0.221	0.19	0.187	0.202	0.201	0.219	0.222	0.221	0.222	0.221	0.221	0.283
09:14:10	0.765	0.748	0.743	0.715	0.747	0.793	0.681	0.699	0.692	0.676	0.69	0.686	0.883	0.961	0.896	0.901	0.891	0.871	0.397	0.399	0.357	0.333	0.438	0.377	0.329	0.347	0.362	0.342	0.366	0.332	0.564	0.647	0.578	0.576	0.572	0.514	0.19	0.236	0.202	0.197	0.215	0.213	0.229	0.231	0.229	0.232	0.229	0.229	0.3
09:29:10	0.773	0.757	0.751	0.723	0.755	0.79	0.685	0.702	0.695	0.681	0.694	0.69	0.89	0.962	0.902	0.906	0.897	0.879	0.406	0.414	0.379	0.35	0.447	0.395	0.348	0.372	0.386	0.367	0.389	0.354	0.579	0.663	0.592	0.592	0.587	0.541	0.201	0.252	0.214	0.205	0.226	0.225	0.237	0.24	0.24	0.242	0.238	0.238	0.321
09:44:10	0.781	0.765	0.759	0.731	0.766	0.8	0.689	0.706	0.699	0.684	0.697	0.694	0.896	0.97	0.907	0.912	0.907	0.883	0.417	0.425	0.396	0.372	0.458	0.407	0.37	0.39	0.405	0.386	0.408	0.377	0.595	0.675	0.609	0.609	0.605	0.559	0.212	0.268	0.229	0.22	0.243	0.242	0.248	0.251	0.249	0.252	0.248	0.247	0.339
09:59:10	0.788	0.774	0.767	0.74	0.775	0.807	0.693	0.709	0.702	0.688	0.701	0.698	0.902	0.97	0.913	0.922	0.908	0.89	0.429	0.446	0.41	0.384	0.476	0.42	0.387	0.409	0.427	0.407	0.431	0.397	0.614	0.691	0.627	0.626	0.623	0.572	0.226	0.286	0.242	0.236	0.261	0.258	0.26	0.262	0.261	0.264	0.259	0.257	0.361
10:14:10	0.794	0.781	0.775	0.748	0.806	0.816	0.696	0.713	0.706	0.691	0.705	0.701	0.907	0.971	0.918	0.934	0.915	0.895	0.443	0.453	0.42	0.403	0.487	0.431	0.406	0.43	0.447	0.429	0.452	0.418	0.63	0.704	0.643	0.642	0.64	0.587	0.247	0.303	0.257	0.252	0.271	0.272	0.272	0.275	0.272	0.276	0.27	0.27	0.385
10:29:10	0.8	0.788	0.783	0.757	0.793	0.831	0.7	0.716	0.71	0.695	0.709	0.705	0.912	0.981	0.929	0.926	0.917	0.927	0.456	0.464	0.437	0.417	0.502	0.442	0.423	0.449	0.465	0.448	0.47	0.441	0.645	0.716	0.658	0.657	0.658	0.605	0.259	0.324	0.274	0.267	0.285	0.287	0.287	0.289	0.287	0.29	0.284	0.283	0.411
10:44:10	0.807	0.795	0.79	0.763	0.801	0.827	0.703	0.721	0.714	0.701	0.713	0.713	0.916	0.979	0.926	0.931	0.921	0.907	0.47	0.477	0.448	0.425	0.513	0.455	0.442	0.468	0.483	0.468	0.489	0.461	0.659	0.727	0.673	0.674	0.672	0.622	0.277	0.344	0.286	0.287	0.307	0.302	0.301	0.306	0.301	0.304	0.298	0.297	0.435
10:59:10	0.812	0.801	0.796	0.769	0.806	0.838	0.707	0.725	0.718	0.704	0.717	0.714	0.919	0.981	0.931	0.935	0.927	0.915	0.484	0.493	0.461	0.44	0.528	0.469	0.459	0.486	0.503	0.487	0.509	0.481	0.673	0.736	0.686	0.688	0.687	0.639	0.298	0.359	0.302	0.304	0.322	0.318	0.315	0.32	0.315	0.32	0.312	0.311	0.45
11:14:10	0.817	0.807	0.803	0.776	0.815	0.84	0.712	0.729	0.723	0.708	0.721	0.718	0.923	0.984	0.936	0.939	0.929	0.914	0.5	0.506	0.476	0.455	0.545	0.483	0.477	0.505	0.525	0.507	0.532	0.5	0.687	0.746	0.701	0.703	0.702	0.655	0.314	0.376	0.323	0.321	0.339	0.335	0.334	0.337	0.33	0.335	0.327	0.325	0.469
11:29:10	0.822	0.813	0.809	0.781	0.82	0.845	0.715	0.732	0.726	0.713	0.725	0.721	0.926	1.001	0.943	0.938	0.931	0.921	0.516	0.522	0.49	0.475	0.561	0.497	0.497	0.526	0.546	0.529	0.552	0.519	0.701	0.755	0.713	0.717	0.715	0.667	0.321	0.389	0.34	0.337	0.35	0.347	0.355	0.355	0.347	0.352	0.343	0.34	0.489
11:44:10	0.825	0.818	0.814	0.787	0.825	0.86	0.719	0.736	0.73	0.715	0.728	0.734	0.929	0.99	0.939	0.942	0.934	0.959	0.526	0.531	0.506	0.487	0.571	0.511	0.513	0.546	0.562	0.549	0.567	0.542	0.713	0.761	0.726	0.732	0.728	0.681	0.334	0.401	0.356	0.348	0.361	0.358	0.377	0.377	0.365	0.37	0.36	0.356	0.51
11:59:10	0.829	0.822	0.819	0.795	0.828	0.86	0.723	0.739	0.736	0.719	0.732	0.729	0.931	0.992	0.947	0.949	0.941	0.931	0.548	0.545	0.517	0.5	0.584	0.524	0.534	0.562	0.575	0.565	0.578	0.563	0.725	0.768	0.742	0.746	0.741	0.696	0.346	0.41	0.369	0.363	0.375	0.371	0.392	0.395	0.385	0.392	0.38	0.374	0.539
12:14:10	0.833	0.826	0.823	0.797	0.832	0.86	0.726	0.742	0.736	0.724	0.735	0.731	0.934	0.994	0.97	0.951	0.939	0.926	0.553	0.56	0.531	0.514	0.597	0.537	0.55	0.574	0.585	0.576	0.588	0.577	0.738	0.774	0.753	0.758	0.753	0.708	0.357	0.419	0.379	0.374	0.383	0.378	0.414	0.414	0.404	0.408	0.396	0.392	0.557
12:29:10	0.836	0.831	0.829	0.803	0.867	0.863	0.728	0.745	0.74	0.725	0.736	0.733	0.938	0.995	0.947	0.951	0.942	0.96	0.568	0.573	0.546	0.53	0.61	0.551	0.566	0.584	0.595	0.586	0.597	0.587	0.75	0.782	0.765	0.768	0.766	0.721	0.365	0.425	0.387	0.383	0.39	0.385	0.426	0.43	0.418	0.427	0.414	0.41	0.572
12:44:10	0.84	0.835	0.831	0.807	0.842	0.867	0.731	0.747	0.742	0.729	0.739	0.738	0.939	0.997	0.951	0.953	0.946	0.931	0.584	0.587	0.558	0.544	0.622	0.566	0.577	0.595	0.605	0.596	0.606	0.595	0.759	0.787	0.774	0.777	0.775	0.732	0.374	0.44	0.395	0.389	0.395	0.39	0.446	0.449	0.442	0.442	0.43	0.426	0.587
12:59:10	0.843	0.839	0.836	0.812	0.845	0.871	0.733	0.75	0.751	0.732	0.741	0.739	0.942	0.999	0.957	0.955	0.947	0.954	0.595	0.601	0.572	0.56	0.635	0.578	0.587	0.606	0.614	0.607	0.615	0.602	0.767	0.79	0.784	0.784	0.783	0.745	0.382	0.442	0.403	0.395	0.402	0.393	0.461	0.461	0.46	0.458	0.448	0.445	0.604
13:14:10	0.846	0.844	0.84	0.815	0.848	0.875	0.736	0.752	0.747	0.734	0.743	0.744	0.943	1.002	0.973	0.959	0.95	0.953	0.607	0.614	0.586	0.573	0.646	0.591	0.598	0.616	0.625	0.616	0.623	0.611	0.776	0.794	0.793	0.797	0.789	0.756	0.39	0.452	0.408	0.403	0.409	0.402	0.486	0.485	0.475	0.482	0.469	0.459	0.619
13:29:10	0.848	0.847	0.844	0.824	0.859	0.876	0.739	0.754	0.749	0.736	0.75	0.743	0.945	1.006	0.955	0.961	0.953	0.938	0.62	0.628	0.601	0.587	0.659	0.605	0.608	0.625	0.635	0.626	0.63	0.62	0.783	0.798	0.802	0.807	0.802	0.766	0.4	0.466	0.416	0.407	0.416	0.412	0.505	0.503	0.497	0.498	0.487	0.483	0.635
13:44:10	0.85	0.852	0.847	0.823	0.857	0.891	0.741	0.755	0.752	0.738	0.747	0.745	0.948	1.019	0.957	0.962	0.954	0.941	0.632	0.641	0.614	0.6	0.668	0.619	0.619	0.634	0.644	0.634	0.64	0.629	0.792	0.802	0.811	0.814	0.81	0.774	0.405	0.469	0.425	0.415	0.423	0.414	0.511	0.511	0.509	0.509	0.502	0.497	0.647
13:59:10	0.853	0.861	0.852	0.826	0.859	0.884	0.745	0.757	0.754	0.74	0.748	0.747	0.954	1.008	0.962	0.963	0.956	0.947	0.642	0.654	0.626	0.613	0.677	0.631	0.63	0.645	0.654	0.641	0.648	0.638	0.8	0.805	0.818	0.82	0.816	0.785	0.418	0.483	0.43	0.422	0.43	0.42	0.522	0.519	0.515	0.523	0.511	0.507	0.661
14:14:10	0.856	0.867	0.854	0.831	0.871	0.884	0.744	0.758	0.756	0.742	0.768	0.75	0.951	1.008	0.962	0.973	0.959	0.95	0.65	0.663	0.639	0.626	0.686	0.644	0.638	0.653	0.661	0.649	0.657	0.647	0.804	0.807	0.823	0.826	0.822	0.792	0.424	0.492	0.445	0.43	0.439	0.428	0.532	0.533	0.522	0.531	0.518	0.515	0.676
14:29:10	0.859	0.872	0.858	0.833	0.866	0.888	0.747	0.762	0.759	0.744	0.751	0.751	0.954	1.011	0.987	0.968	0.961	0.951	0.68	0.674	0.65	0.638	0.694	0.654	0.646	0.662	0.667	0.658	0.667	0.656	0.81	0.812	0.828	0.831	0.827	0.799	0.436	0.502	0.447	0.44	0.447	0.442	0.54	0.542	0.533	0.538	0.529	0.524	0.687
14:44:10	0.864	0.877	0.867	0.838	0.866	0.89	0.748	0.762	0.765	0.746	0.765	0.753	0.957	1.012	1.018	0.971	0.962	0.95	0.669	0.682	0.66	0.647	0.703	0.664	0.653	0.67	0.675	0.667	0.674	0.664	0.814	0.812	0.832	0.835	0.831	0.806	0.447	0.517	0.461	0.452	0.484	0.447	0.55	0.555	0.546	0.547	0.54	0.536	0.7
14:59:10	0.864	0.881	0.871	0.853	0.881	0.891	0.75	0.766	0.765	0.747	0.754	0.757	0.974	1.014	0.997	0.974	0.978	0.986	0.678	0.693	0.67	0.658	0.711	0.674	0.662	0.679	0.686	0.676	0.687	0.674	0.818	0.817	0.836	0.84	0.835	0.811	0.459	0.524	0.466	0.463	0.467	0.456	0.564	0.566	0.554	0.557	0.55	0.545	0.714
15:14:10	0.867	0.885	0.874	0.847	0.873	0.894	0.751	0.765	0.764	0.75	0.757	0.756	0.96	1.017	0.976	0.974	0.968	0.982	0.687	0.703	0.681	0.667	0.717	0.684	0.67	0.685	0.688	0.682	0.693	0.686	0.822	0.819	0.84	0.842	0.839	0.816	0.468	0.542	0.487	0.469	0.477	0.47	0.572	0.575	0.564	0.567	0.562	0.554	0.729
[truncated: 21 more columns]

[truncated: 17 more sheets: Sup Fig 5c, Sup Fig 5d, Sup Fig 5e, Sup Fig 5f, Sup Fig 6, Sup Fig 8a, Sup Fig 8b, Sup Fig 9a, Sup Fig 10a, Sup Fig 10b, Sup Fig 11a, Sup Fig 11b, Sup Fig 11c, Sup Fig 12a, Sup Fig 12b, Sup Fig 13b, Sup Fig 13d]
